# Supplementary material for: Take a seed! Revealing Neolithic landscape and agricultural development in the Carpathian Basin through multivariate statistics and environmental modelling
Source: PLoS One. 2021 Oct 29;16(10):e0258206. doi: 10.1371/journal.pone.0258206 (PMC8555826; doi:10.1371/journal.pone.0258206)
Supplement: S1 Table — This table includes the results from the KS-test and the VD-A statistics. The data shows the p-values for the Early, Middle, and Late Neolithic sites as a function of the soil types. (ODS) [file pone.0258206.s001.ods]

## Sheet: Tabelle1
EN	1km	1km	2km	2km	3km	3km	4km	4km	5km	5km
Soil class	KS p-value	VDA p-value	KS p-value	VDA p-value	KS p-value	VDA p-value	KS p-value	VDA p-value	KS p-value	VDA p-value
Chernozem	0.3008	0.495822	0.01887	0.5154764	0.005086	0.52383	7,30E-02	0.5238811	2,12E-02	0.5219698
Brown forest soil	5,71E-11	0.3749187	2.2e-16	0.3438824	2.2e-16	0.3301408	2.2e-16	0.3111971	2.2e-16	0.2995875
Meadow soil	2.2e-16	0.700078	2.2e-16	0.7159329	2.2e-16	0.7180208	2.2e-16	0.7245374	2.2e-16	0.7321734
Sand soil	0.002708	0.4430923	0.00318	0.4482852	0.0007494	0.4318543	0.0001541	0.4252239	0.0001238	0.4294553
Peat soil	0.9725	0.4902181	0.3443	0.4743469	0.008505	0.4526094	0.0003728	0.4351474	7,42E-04	0.4138512
Alluvial soil	1.48e-05	0.5796415	7,60E-07	0.6083903	2,97E-08	0.6179701	6,80E-10	0.6230771	1,03E-11	0.6314539
Lithomorphic soil	0.001884	0.4432897	7,45E-02	0.4331734	2,31E-03	0.4166473	1,69E-03	0.4139394	3.84e-09	0.3976967
Skeletal soil	2,38E-02	0.427098	5,31E-08	0.3844475	6,62E-11	0.3631512	1,44E-12	0.3634879	2.2e-16	0.3473288
Salt affected soil	2.2e-16	0.6750683	2.2e-16	0.7248416	2.2e-16	0.737991	2.2e-16	0.7435531	2.2e-16	0.7432697
MN	1km	1km	2km	2km	3km	3km	4km	4km	5km	5km
Soil class	KS p-value	VDA p-value	KS p-value	VDA p-value	KS p-value	VDA p-value	KS p-value	VDA p-value	KS p-value	VDA p-value
Chernozem	5,61E-07	0.5481112	2,43E-11	0.5567057	9,99E-13	0.5636001	2.2e-16	0.5645423	2.2e-16	0.5628868
Brown forest soil	1,52E-04	0.4524478	1,11E-03	0.4526714	2,23E-03	0.4544861	4,50E-03	0.449427	1.37e-06	0.4482069
Meadow soil	2.2e-16	0.6228895	2.2e-16	0.6211488	2.2e-16	0.6238555	2.2e-16	0.6211063	2.2e-16	0.6163982
Sand soil	3.93e-07	0.4554925	1,17E-05	0.4530838	1,03E-06	0.450777	1,31E-06	0.4585709	4,99E-06	0.4604032
Peat soil	0.9966	0.5105762	0.9787	0.5089315	0.7817	0.5076228	0.9972	0.5023097	0.3871	0.4924984
Alluvial soil	2,03E-03	0.5465195	1.92e-11	0.5639404	1,44E-12	0.572982	2.22e-16	0.5807245	2.2e-16	0.5883391
Lithomorphic soil	0.08491	0.4846439	0.2223	0.4851095	0.4188	0.4896619	0.233	0.4933886	0.4061	0.4951986
Skeletal soil	0.1787	0.5196912	0.2569	0.5162433	0.0723	0.509244	0.5974	0.5056166	0.7768	0.5018354
Salt affected soil	2.2e-16	0.5842494	2.2e-16	0.6011418	2.2e-16	0.6019845	2.2e-16	0.6042771	2.2e-16	0.6059366
LN	1km	1km	2km	2km	3km	3km	4km	4km	5km	5km
Soil class	KS p-value	VDA p-value	KS p-value	VDA p-value	KS p-value	VDA p-value	KS p-value	VDA p-value	KS p-value	VDA p-value
Chernozem	0.03954	0.4698694	0.006778	0.4557333	0.004488	0.4554444	0.002961	0.4551083	0.001586	0.4524528
Brown forest soil	8,52E-08	0.5945528	5,15E-10	0.6084694	1,89E-12	0.61745	2.2e-16	0.6230986	2.2e-16	0.6245986
Meadow soil	1,01E-03	0.5725292	0.0001091	0.5667972	0.0005093	0.5597986	0.01073	0.5488278	0.01505	0.5441778
Sand soil	0.0004079	0.4433889	4,22E-03	0.4188778	6,33E-04	0.4260292	5,09E-04	0.4100278	6,81E-06	0.3994472
Peat soil	0.3762	0.5291097	0.004786	0.5494458	2,24E-02	0.5708056	3,12E-05	0.5860375	5,12E-06	0.5931528
Alluvial soil	0.4465	0.5278431	0.2535	0.5306556	0.2666	0.5322833	0.1864	0.5336361	0.1508	0.5301639
Lithomorphic soil	0.7857	0.5177056	0.04814	0.539575	0.0001439	0.5590597	2,38E-06	0.5829278	3,76E-09	0.5945972
Skeletal soil	1,84E-07	0.6024111	2.2e-16	0.6292833	2.2e-16	0.6514472	2.2e-16	0.6657903	2.2e-16	0.6653236
Salt affected soil	0.2508	0.4761917	0.02178	0.4605903	0.009546	0.4614333	0.01093	0.4528597	0.0005093	0.4473361
