# Supplementary material for: Take a seed! Revealing Neolithic landscape and agricultural development in the Carpathian Basin through multivariate statistics and environmental modelling
Source: PLoS One. 2021 Oct 29;16(10):e0258206. doi: 10.1371/journal.pone.0258206 (PMC8555826; doi:10.1371/journal.pone.0258206)
Supplement: S2 Table — This table includes the results from the KS-test and the VD-A statistics. The data shows the p-values for the Early, Middle, and Late Neolithic sites as a function of geology, topography, hydrologic system, and modern bias by built-up and infrastructure. (ODS) [file pone.0258206.s002.ods]

## Sheet: Tabelle1
EN	1km	1km	2km	2km	3km	3km	4km	4km	5km	5km
Topography	KS p-value	VDA p-value	KS p-value	VDA p-value	KS p-value	VDA p-value	KS p-value	VDA p-value	KS p-value	VDA p-value
Slope	2.2e-16	0.2938977	2.2e-16	0.3012062	2.2e-16	0.2973581	2.2e-16	0.2973581	2.2e-16	0.2973581
Elevation	2.2e-16	0.1884197	2.2e-16	0.1945786	2.2e-16	0.1990608	2.2e-16	0.2022146	2.2e-16	0.2055356
Water	KS p-value	VDA p-value	KS p-value	VDA p-value	KS p-value	VDA p-value	KS p-value	VDA p-value	KS p-value	VDA p-value
Hydro. Composite	2.2e-16	0.684611	2.2e-16	0.6862088	2.2e-16	0.6845436	2.2e-16	0.6887727	2.2e-16	0.6924211
Built-up	KS p-value	VDA p-value	KS p-value	VDA p-value	KS p-value	VDA p-value	KS p-value	VDA p-value	KS p-value	VDA p-value
Built-up	0.97	0.5099026	0.348	0.4998932	0.172	0.4868507	0.0932	0.4698183	0.1845	0.4694258
Geology	KS p-value	VDA p-value	KS p-value	VDA p-value	KS p-value	VDA p-value	KS p-value	VDA p-value	KS p-value	VDA p-value
Silt	5,15E-04	0.4139464	3,85E-09	0.384689	9,10E-10	0.379106	4,66E-12	0.3683951	2.2e-16	0.3561515
Fluvial sediments	2.2e-16	0.6971147	2.2e-16	0.7201922	2.2e-16	0.7249717	2.2e-16	0.7330141	2.2e-16	0.7347071
Mudstone	0.6195	0.4775077	0.08962	0.4624587	0.01732	0.4523168	0.0005699	0.4380411	2,90E-02	0.42498
Clastic sediments	1.0	0.4946585	1.0	0.492508	0.9999	0.4914467	0.9935	0.4904364	0.9451	0.4850647
Org.-rich sediments	1.0	0.5103625	0.9917	0.505518	0.9917	0.5041501	0.9222	0.5110987	0.9328	0.50049
Calcareous	0.1907	0.4669246	0.122	0.463599	0.08873	0.4622287	0.02174	0.4549365	0.00914	0.4491537
Volcanic	0.9689	0.4862236	0.6195	0.4777121	0.3256	0.4713348	0.1466	0.4690612	0.1053	0.4626375
Metamorphic rock	1.0	0.4978634	1.0	0.4935786	0.9994	0.4903668	0.9467	0.4872013	0.8753	0.4839384
Sand	1,05E-03	0.4138814	9,37E-07	0.3926478	1,04E-08	0.3800442	1,23E-10	0.3715048	8,24E-11	0.3679051
MN	1km	1km	2km	2km	3km	3km	4km	4km	5km	5km
Topography	KS p-value	VDA p-value	KS p-value	VDA p-value	KS p-value	VDA p-value	KS p-value	VDA p-value	KS p-value	VDA p-value
Slope	7,22E-12	0.4186984	2.2e-16	0.4179924	1.11e-15	0.4235672	2.22e-15	0.4292827	5.44e-15	0.4332422
Elevation	2.2e-16	0.3800812	2.2e-16	0.3893713	2.2e-16	0.3974649	2.2e-16	0.4042792	2.2e-16	0.409941
Water	KS p-value	VDA p-value	KS p-value	VDA p-value	KS p-value	VDA p-value	KS p-value	VDA p-value	KS p-value	VDA p-value
Hydro_composite	2.2e-16	0.631408	2.2e-16	0.6248391	2.2e-16	0.6284214	2.2e-16	0.6272312	2.2e-16	0.6260996
Built-up	KS p-value	VDA p-value	KS p-value	VDA p-value	KS p-value	VDA p-value	KS p-value	VDA p-value	KS p-value	VDA p-value
Built-up	3,95E-04	0.5584057	9.95e-10	0.576319	9,99E-13	0.5898708	2.2e-16	0.5892413	8,24E-10	0.5815937
Geology	KS p-value	VDA p-value	KS p-value	VDA p-value	KS p-value	VDA p-value	KS p-value	VDA p-value	KS p-value	VDA p-value
Silt	0.001286	0.4659847	5,31E-02	0.4577652	5.84e-07	0.4518872	7,68E-03	0.4570198	4,59E-04	0.4502274
Fluvial sediments	2.2e-16	0.6216359	2.2e-16	0.6274571	2.2e-16	0.6306473	2.2e-16	0.6399802	2.2e-16	0.6318875
Mudstone	1.0	0.4961848	0.9998	0.4938191	0.7059	0.486868	0.4375	0.489611	0.6747	0.4902375
Clastic sediments	1.0	0.4946409	0.9996	0.4927726	0.9826	0.490617	0.9676	0.4944314	0.9198	0.4890653
Org.-rich sediments	0.7155	0.4867432	0.3993	0.4831119	0.03325	0.4739263	0.004568	0.4719489	0.0001982	0.4609195
Calcareous	0.9982	0.5030105	0.9847	0.503665	0.8407	0.5070111	0.7316	0.5069255	0.787	0.4984661
Volcanic	0.09617	0.4786555	0.08077	0.4779333	0.0886	0.4801996	0.1279	0.488181	0.2013	0.4865868
Metamorphic rock	1.0	0.4995728	1.0	0.4998582	1.0	0.4968257	1.0	0.4994923	1.0	0.4955199
Sand	7,92E-09	0.4345772	1,98E-11	0.4214726	2.2e-16	0.4098243	2.2e-16	0.4094975	2.2e-16	0.4011932
LN	1km	1km	2km	2km	3km	3km	4km	4km	5km	5km
Topography	KS p-value	VDA p-value	KS p-value	VDA p-value	KS p-value	VDA p-value	KS p-value	VDA p-value	KS p-value	VDA p-value
Slope	0.0005163	0.5483472	0.0001411	0.5571583	4,43E-03	0.5662083	1,01E-04	0.5711278	1,42E-05	0.5773972
Elevation	1,00E-05	0.5655583	1.66e-08	0.5760361	6,10E-07	0.5818389	1,34E-07	0.5864278	1,64E-08	0.5913222
Water	KS p-value	VDA p-value	KS p-value	VDA p-value	KS p-value	VDA p-value	KS p-value	VDA p-value	KS p-value	VDA p-value
Hydro_composite	6,45E-08	0.6112028	4,43E-06	0.6028333	2.41e-07	0.5991722	1,90E-03	0.5881722	3,41E-02	0.5787986
Built-up	KS p-value	VDA p-value	KS p-value	VDA p-value	KS p-value	VDA p-value	KS p-value	VDA p-value	KS p-value	VDA p-value
Built-up	1,83E-04	0.5933792	2,24E-06	0.6099361	7,74E-10	0.6110556	7,06E-09	0.5992556	5,14E-06	0.5898472
Geology	KS p-value	VDA p-value	KS p-value	VDA p-value	KS p-value	VDA p-value	KS p-value	VDA p-value	KS p-value	VDA p-value
Silt	1,09E-10	0.6049083	2.2e-16	0.6201569	2.2e-16	0.6234431	2.22e-16	0.6367931	4.33e-15	0.62835
Fluvial sediments	0.03309	0.4972681	0.00648	0.497625	0.007976	0.4896014	0.01023	0.4916889	0.00345	0.4815361
Mudstone	0.8127	0.5165556	0.0498	0.5359	4,64E-03	0.5659472	3,27E-05	0.5847069	3,64E-09	0.5967875
Clastic sediments	1.0	0.5007556	1.0	0.5040222	1.0	0.5040333	1.0	0.5100236	1.0	0.5040583
Org.-rich sediments	1.0	0.5054181	1.0	0.4995208	1.0	0.5056236	0.9973	0.5137431	0.6303	0.5180097
Calcareous	0.999	0.5094139	0.9696	0.5113389	0.8559	0.5160625	0.7454	0.5215181	0.3596	0.5219931
Volcanic	0.9472	0.4958236	0.8877	0.4967264	0.8876	0.4964569	0.8959	0.5029958	0.8498	0.5081986
Metamorphic rock	1.0	0.5015375	1.0	0.5040111	1.0	0.4992208	1.0	0.5036681	1.0	0.4991667
Sand	4,03E-02	0.4537278	7,39E-03	0.4570125	1,65E-03	0.4523792	2,96E-04	0.4609236	2,55E-06	0.4392111
