# Supplementary material for: Take a seed! Revealing Neolithic landscape and agricultural development in the Carpathian Basin through multivariate statistics and environmental modelling
Source: PLoS One. 2021 Oct 29;16(10):e0258206. doi: 10.1371/journal.pone.0258206 (PMC8555826; doi:10.1371/journal.pone.0258206)
Supplement: S3 Table — This table includes the results from the KS-test and the VD-A statistics. The data shows the p-values for the Körös comparison dataset as a function of all environmental covariates. (ODS) [file pone.0258206.s003.ods]

## Sheet: Tabelle1
Körös	1km	1km	2km	2km	3km	3km	4km	4km	5km	5km
Soil class	KS p-value	VDA p-value	KS p-value	VDA p-value	KS p-value	VDA p-value	KS p-value	VDA p-value	KS p-value	VDA p-value
Chernozem	0.0001236	0.4296684	1,38E-03	0.4093206	1,24E-04	0.3975736	1,24E-04	0.3896917	9,21E-06	0.3827043
Brown forest soil	1	0.5	1	0.4992614	1	0.4985229	1	0.4970458	1	0.4970458
Meadow soil	5,66E-03	0.5450364	4,24E-04	0.552434	4,24E-04	0.5573562	9,05E-05	0.5612388	1,29E-05	0.5671995
Sand soil	0.005688	0.4529421	0.0004927	0.441758	1,84E-03	0.4276786	1,03E-03	0.4218782	4,24E-04	0.4174959
Peat soil	1	0.505903	1	0.499424	1	0.4988993	0.9832	0.4890843	0.3971	0.4776143
Alluvial soil	0.6545	0.5162034	0.2113	0.5208387	0.1303	0.5248926	0.1004	0.5243188	0.07655	0.5274977
Lithomorphic soil	1	0.5	1	0.5	1	0.5	1	0.5	1	0.5
Skeletal soil	1	0.4941876	1	0.4978629	0.031019	0.4868871	0.9705	0.4925697	0.8295	0.5002313
Salt affected soil	6,18E-08	0.6105527	6,51E-11	0.6297474	7,77E-13	0.628279	8,99E-09	0.6142585	2,50E-05	0.5988122
Topography	KS p-value	VDA p-value	KS p-value	VDA p-value	KS p-value	VDA p-value	KS p-value	VDA p-value	KS p-value	VDA p-value
Slope	0.02459	0.5316367	0.0004264	0.5433597	3,65E-02	0.5511052	5,25E-03	0.5590995	7,69E-04	0.5689985
Elevation	2.2e-16	0.3413029	2.2e-16	0.3421156	2.2e-16	0.3459742	2.2e-16	0.3482804	2.2e-16	0.349152
Water	KS p-value	VDA p-value	KS p-value	VDA p-value	KS p-value	VDA p-value	KS p-value	VDA p-value	KS p-value	VDA p-value
Hydro_composite	0.0001984	0.5422088	0.03155	0.5289072	0.02293	0.5211115	0.003897	0.5252417	0.0003942	0.5309516
Geology	KS p-value	VDA p-value	KS p-value	VDA p-value	KS p-value	VDA p-value	KS p-value	VDA p-value	KS p-value	VDA p-value
Silt	1.0	0.4879606	0.9943	0.4806853	0.7113	0.4751379	0.8246	0.4900334	0.9454	0.4808936
Fluvial sediments	0.04635	0.5310083	0.05121	0.5302316	0.03776	0.5246526	0.009146	0.5289475	0.02991	0.51633
Mudstone	1.0	0.4918628	1.0	0.4918628	1.0	0.4918628	1.0	0.4985229	1.0	0.4918628
Clastic sediments	1.0	0.4926025	1.0	0.4926025	1.0	0.4926025	1.0	0.4985229	1.0	0.4926025
Org.-rich sediments	0.8474	0.4759409	0.3929	0.4687168	0.3259	0.4712521	0.3543	0.484846	0.2302	0.4726899
Calcareous	1.0	0.4926025	1.0	0.4926025	1.0	0.4926025	1.0	0.4985229	1.0	0.4926025
Volcanic	1.0	0.4926025	1.0	0.4926025	1.0	0.4926025	1.0	0.4985229	1.0	0.4926025
Metamorphic rock	1.0	0.4918628	1.0	0.4918628	1.0	0.4918628	1.0	0.4985229	1.0	0.4918628
Sand	0.05813	0.45672	0.07569	0.4612604	0.02172	0.4592007	0.04119	0.4717768	0.02091	0.4618255
Built-up	KS p-value	VDA p-value	KS p-value	VDA p-value	KS p-value	VDA p-value	KS p-value	VDA p-value	KS p-value	VDA p-value
Built-up	0.008204	0.5420789	0.01947	0.5461055	0.001765	0.5474626	0.001765	0.5412684	0.000614	0.5385509
